# Supplementary material for: The LIN28B/TGF-β/TGFBI feedback loop promotes cell migration and tumour initiation potential in cholangiocarcinoma
Source: Cancer Gene Ther. 2021 Sep 21;29(5):445–55. doi: 10.1038/s41417-021-00387-5 (PMC9113936; doi:10.1038/s41417-021-00387-5)
Supplement: Supplementary file 8 — qPCR [file 41417_2021_387_MOESM8_ESM.xlsx]

## Sheet: Primers
	Gene	Forward primer (5'- 3')	Reverse primer (5'- 3')
	LIN28B	CATCTCCATGATAAACCGAGAGG	GTTACCCGTATTGACTCAAGGC
	CCND1	AACTACCTGGACCGCTTCCT	CCACTTGAGCTTGTTCACCA
	CDC25A	GAGATCGCCTGGGTAATGAA	TGCGGAACTTCTTCAGGTCT
	CDK6	AGAGACAGGAGTGGCCTTGA	TGAAAGCAAGCAAACAGGTG
	E-cadherin	TGCCCAGAAAATGAAAAAGG	GTGTATGTGGCAATGCGTTC
	Vimentin	GCAAAGATTCCACTTTGCGT	GAAATTGCAGGAGGAGATGC
	Fibronectin	CTGTGACAACTGCCGTAG	CAGCTTCTCCAAGCATCG
	Twist1	GTCCGCAGTCTTACGAGGAG	CCAGCTTGAGGGTCTGAATC
	Snail	CACTATGCCGCGCTCTTTC	GGTCGTAGGGCTGCTGGAA
	Slug	CTTTTTCTTGCCCTCACTGC	GCTTCGGAGTGAAGAAATGC
	GAPDH	CTGGGCTACACTGAGCACC	AAGTGGTCGTTGAGGGCAATG

## Sheet: Fig. 2b
	Sample	Gene	Ct (gene)	Ct (GAPDH)	Average Ct (GAPDH)	delta CT	Average delta CT	delta-deta Ct (ddCt)	2^-ddCt	Mean	SD	p value
	MMNK-1_Control	CCND1	31.778	22.432	22.4753	9.30267	9.074	0.228667	0.853423	1.00769	0.151449
		CCND1	31.53	22.512		9.05467		-0.0193333	1.01349
		CCND1	31.34	22.482		8.86467		-0.209333	1.15615
	MMNK-1_LIN28B	CCND1	29.823	22.071	22.4	7.423		-1.651	3.14051	3.97299	1.63833	0.0354
		CCND1	29.929	22.511		7.529		-1.545	2.91804
		CCND1	28.923	22.618		6.523		-2.551	5.8604
	MMNK-1_Control	CDC25a	28.8641	22.432	22.4753	6.38875	6.41349	-0.024737	1.01729	1.00034	0.0318763
		CDC25a	28.86	22.512		6.38469		-0.0287978	1.02016
		CDC25a	28.9424	22.482		6.46702		0.0535348	0.963573
	MMNK-1_LIN28B	CDC25a	27.3154	22.071	22.4	4.91537		-1.49812	2.82474	2.84375	0.116824	<0.0001
		CDC25a	27.2436	22.511		4.84355		-1.56993	2.96891
		CDC25a	27.3606	22.618		4.96058		-1.45291	2.7376
	MMNK-1_Control	CDK6	26.3697	22.432	22.4753	3.89433	3.93969	-0.0453606	1.03194	1.00206	0.077661
		CDK6	26.3305	22.512		3.85516		-0.0845337	1.06034
		CDK6	26.5449	22.482		4.06959		0.129894	0.913898
	MMNK-1_LIN28B	CDK6	24.2302	22.071	22.4	1.83019		-2.1095	4.31543	4.08037	0.479189	0.0004
		CDK6	24.2033	22.511		1.80329		-2.1364	4.39663
		CDK6	24.5204	22.618		2.12042		-1.81927	3.52904

## Sheet: Fig. 3e
								Foldchange to Control
	Sample	Gene	Ct (gene)	Ct (GAPDH)	Average Ct (GAPDH)	delta CT	Average delta CT	delta-deta Ct (ddCt)	2^-ddCt	Mean	SD	p value
	MMNK-1_Control	E-cadherin	35.7	22.85	23.22	12.48	12.3027	0.177333	0.884336	1.01579	0.22768
		E-cadherin	35.7	23.485		12.48		0.177333	0.884336
		E-cadherin	35.168	23.325		11.948		-0.354667	1.27869
	MMNK-1_LIN28B	E-cadherin	34.1	22.5	22.5203	11.5797		-0.723	1.65061	1.18415	0.40765	ns
		E-cadherin	34.981	22.775		12.4607		0.158	0.896267
		E-cadherin	34.815	22.286		12.2947		-0.008	1.00556
	MMNK-1_Control	Vimentin	30.8	22.85	23.22	7.58	7.53233	0.0476667	0.9675	1.0005	0.0389264
		Vimentin	30.766	23.485		7.546		0.0136667	0.990572
		Vimentin	30.691	23.325		7.471		-0.0613333	1.04343
	MMNK-1_LIN28B	Vimentin	28.709	22.5	22.5203	6.18867		-1.34367	2.53796	2.64581	0.549769	0.0067
		Vimentin	28.356	22.775		5.83567		-1.69667	3.24151
		Vimentin	28.943	22.286		6.42267		-1.10967	2.15796
	MMNK-1_Control	Fibronectin	23.6	22.85	23.22	0.38	0.206	0.174	0.886382	1.00798	0.15874
		Fibronectin	23.5	23.485		0.28		0.074	0.95
		Fibronectin	23.178	23.325		-0.042		-0.248	1.18756
	MMNK-1_LIN28B	Fibronectin	21.744	22.5	22.5203	-0.776333		-0.982333	1.97566	2.16212	0.161967	0.0009
		Fibronectin	21.545	22.775		-0.975333		-1.18133	2.26786
		Fibronectin	21.561	22.286		-0.959333		-1.16533	2.24285
	MMNK-1_Control	Twist1	31.013	22.85	23.22	7.793	7.758	0.035	0.976032	1.00026	0.0280356
		Twist1	30.934	23.485		7.714		-0.044	1.03097
		Twist1	30.987	23.325		7.767		0.009	0.993781
	MMNK-1_LIN28B	Twist1	30	22.5	22.5203	7.47967		-0.278333	1.21279	1.58399	0.32199	0.0352
		Twist1	29.44	22.775		6.91967		-0.838333	1.78798
		Twist1	29.47	22.286		6.94967		-0.808333	1.75119
	MMNK-1_Control	Snail1	37.068	22.85	23.22	13.848	13.6523	0.195667	0.873169	1.05235	0.427632
		Snail1	37.3	23.485		14.08		0.427667	0.743463
		Snail1	36.249	23.325		13.029		-0.623333	1.54043
	MMNK-1_LIN28B	Snail1	33.987	22.5	22.5203	11.4667		-2.18567	4.54937	6.12845	2.7435	0.034
		Snail2	33.9901	22.775		11.4698		-2.18257	4.5396
		Snail1	32.956	22.286		10.4357		-3.21667	9.29636
	MMNK-1_Control	Slug	27.923	22.85	23.22	4.703	4.92367	-0.220667	1.16527	1.00642	0.141716
		Slug	28.201	23.485		4.981		0.0573333	0.961039
		Slug	28.307	23.325		5.087		0.163333	0.89296
	MMNK-1_LIN28B	Slug	26.19	22.5	22.5203	3.66967		-1.254	2.38502	4.34035	1.78187	0.032
		Slug	25.192	22.775		2.67167		-2.252	4.76343
		Slug	24.89	22.286		2.36967		-2.554	5.8726

## Sheet: Fig. 4e
								Foldchange to Control
	Sample	Gene	Ct (gene)	Ct (GAPDH)	Average Ct (GAPDH)	delta CT	Average delta CT	delta-deta Ct (ddCt)	2^-ddCt	Mean	SD	p value
	MMNK-1_LIN28B (non-treated)	E-cadherin	29.535	15.978	15.9263	13.6088	13.4977	0.111093	0.925887	1.00198	0.0770986
		E-cadherin	29.3129	15.8745		13.3866		-0.111093	1.08005
		E-cadherin	29.424			13.4977		0	1
	MMNK-1_LIN28B ( SB431542 treated)	E-cadherin	29.2991	15.6074	15.5922	13.7068		0.20916	0.865041	0.921164	0.0567142	ns
		E-cadherin	29.1213	15.577		13.5291		0.0314281	0.978451
		E-cadherin	29.2102			13.618		0.120294	0.92
	MMNK-1_LIN28B (non-treated)	Vimentin	17.8572	15.978	15.9263	1.9309	1.96672	-0.0358194	1.02514	1.00035	0.0320314
		Vimentin	17.9456	15.8745		2.01934		0.0526263	0.96418
		Vimentin	17.8762			1.94991		-0.0168069	1.01172
	MMNK-1_LIN28B ( SB431542 treated)	Vimentin	17.9582	15.6074	15.5922	2.36596		0.399245	0.758255	0.764726	0.0153309	0.0003
		Vimentin	17.9669	15.577		2.37467		0.407954	0.753691
		Vimentin	17.9133			2.32105		0.354333	0.782231
	MMNK-1_LIN28B (non-treated)	Twist1	27.5138	15.978	15.9263	11.5876	11.6777	-0.0901915	1.06451	1.0015	0.0668345
		Twist1	27.5917	15.8745		11.6654		-0.0123259	1.00858
		Twist1	27.7065			11.7803		0.102517	0.931406
	MMNK-1_LIN28B ( SB431542 treated)	Twist1	27.655	15.6074	15.5922	12.0628		0.385071	0.765742	0.684163	0.090649	0.0082
		Twist1	27.7842	15.577		12.192		0.514219	0.700172
		Twist1	28.0396			12.4474		0.769609	0.586576
	MMNK-1_LIN28B (non-treated)	Snail	28.4334	15.978	15.9263	12.5072	12.4556	0.0515963	0.964868	1.00284	0.0937745
		Snail	28.4803	15.8745		12.5541		0.0984999	0.934004
		Snail	28.2318			12.3055		-0.150096	1.10964
	MMNK-1_LIN28B ( SB431542 treated)	Snail	29.0725	15.6074	15.5922	13.4803		1.02469	0.491517	0.531516	0.0348933	0.0012
		Snail	28.8954	15.577		13.3032		0.847594	0.555711
		Snail	28.9173			13.3251		0.86954	0.547321
	MMNK-1_LIN28B (non-treated)	Fibronectin	18.2011	15.978	15.9263	2.27488	2.30692	-0.0320409	1.02246	1.00014	0.0205067
		Fibronectin	18.2392	15.8745		2.31294		0.00602404	0.995833
		Fibronectin	18.2592			2.33294		0.0260169	0.982128
	MMNK-1_LIN28B ( SB431542 treated)	Fibronectin	19.1224	15.6074	15.5922	3.53014		1.22322	0.428325	0.449697	0.0242955	<0.0001
		Fibronectin	19.0684	15.577		3.47619		1.16927	0.444645
		Fibronectin	18.9697			3.37752		1.0706	0.476122

## Sheet: Fig. 5e
								Foldchange to Control
	Sample	Gene	Ct (gene)	Ct (GAPDH)	Average Ct (GAPDH)	delta CT	Average delta CT	delta-deta Ct (ddCt)	2^-ddCt	Mean	SD	p value
	KKU-214_Control	E-cadherin	23.743	16.651	16.631	7.112	7.10233	0.00966667	0.993322	1.00001	0.00588654
		E-cadherin	23.73	16.653		7.099		-0.00333333	1.00231
		E-cadherin	23.727	16.589		7.096		-0.00633333	1.0044
	KKU-214_LIN28#1	E-cadherin	24.523	17.061	17.0647	7.45833		0.356	0.781328	0.772033	0.00910548	ns
		E-cadherin	24.557	17.06		7.49233		0.39	0.76313
		E-cadherin	24.541	17.073		7.47633		0.374	0.77164
	KKU-214_LIN28B#2	E-cadherin	23.691	16.783	16.7587	6.93233		-0.17	1.12506	1.14511	0.0206708	ns
		E-cadherin	23.639	16.63		6.88033		-0.222	1.16635
		E-cadherin	23.667	16.863		6.90833		-0.194	1.14393
	KKU-214_Control	Vimentin	35.648	16.651	16.631	19.017	18.937	0.08	0.946058	1.00101	0.0551147
		Vimentin	35.489	16.653		18.858		-0.079	1.05629
		Vimentin	35.567	16.589		18.936		-0.001	1.00069
	KKU-214_LIN28#1	Vimentin	32.698	17.061	17.0647	15.6333		-3.30367	9.87422	8.13603	1.68086	0.0018
		Vimentin	33.297	17.06		16.2323		-2.70467	6.51907
		Vimentin	32.999	17.073		15.9343		-3.00267	8.0148
	KKU-214_LIN28B#2	Vimentin	33.505	16.783	16.7587	16.7463		-2.19067	4.56516	4.66496	0.0942405	<0.0001
		Vimentin	33.447	16.63		16.6883		-2.24867	4.75243
		Vimentin	33.47	16.863		16.7113		-2.22567	4.67727
	KKU-214_Control	Fibronectin	35.882	16.651	16.631	19.251	19.2847	-0.0336667	1.02361	1.00029	0.029556
		Fibronectin	35.964	16.653		19.333		0.0483333	0.967053
		Fibronectin	35.901	16.589		19.27		-0.0146667	1.01022
	KKU-214_LIN28#1	Fibronectin	35.988	17.061	17.0647	18.9233		-0.361333	1.28461	1.0879	0.170359	ns
		Fibronectin	36.365	17.06		19.3003		0.0156667	0.989199
		Fibronectin	36.364	17.073		19.2993		0.0146667	0.989885
	KKU-214_LIN28B#2	Fibronectin	34.924	16.783	16.7587	18.1653		-1.11936	2.1725	2.66259	0.473837	0.0037
		Fibronectin	34.4026	16.63		17.6439		-1.64076	3.1183
		Fibronectin	34.612	16.863		17.8533		-1.43133	2.69696
	KKU-214_Control	Twist1	29.188	16.651	16.631	12.557	12.7527	-0.195667	1.14525	1.00613	0.136053
		Twist1	29.579	16.653		12.948		0.195333	0.873371
		Twist1	29.384	16.589		12.753		0.000333333	0.999769
	KKU-214_LIN28#1	Twist1	29.087	17.061	17.0647	12.0223		-0.730333	1.65902	1.65024	0.00858677	0.0012
		Twist1	29.102	17.06		12.0373		-0.715333	1.64186
		Twist1	29.095	17.073		12.0303		-0.722333	1.64985
	KKU-214_LIN28B#2	Twist1	27.338	16.783	16.7587	10.5793		-2.17333	4.51064	4.77615	0.268051	<0.0001
		Twist1	27.176	16.63		10.4173		-2.33533	5.04668
		Twist1	27.257	16.863		10.4983		-2.25433	4.77114
	KKU-214_Control	Snail	30.194	16.651	16.631	13.563	13.9153	-0.352333	1.27662	1.02	0.247337
		Snail	30.899	16.653		14.268		0.352667	0.783135
		Snail	30.546	16.589		13.915		-0.000333333	1.00023
	KKU-214_LIN28#1	Snail	30.54	17.061	17.0647	13.4753		-0.44	1.3566	1.24768	0.107552	ns
		Snail	30.789	17.06		13.7243		-0.191	1.14155
		Snail	30.664	17.073		13.5993		-0.316	1.24487
	KKU-214_LIN28B#2	Snail	30.29	16.783	16.7587	13.5313		-0.384	1.30495	1.26244	0.0424275	ns
		Snail	30.387	16.63		13.6283		-0.287	1.2201
		Snail	30.338	16.863		13.5793		-0.336	1.26225
	KKU-214_Control	Slug	21.4943	16.651	16.631	4.86329	4.63309	0.230202	0.852516	1.0085	0.160411
		Slug	21.0339	16.653		4.40288		-0.230202	1.173
		Slug	21.2641	16.589		4.63309		0	1
	KKU-214_LIN28#1	Slug	21.7878	17.061	17.0647	4.72313		0.0900438	0.939494	1.15561	0.223679	ns
		Slug	21.2267	17.06		4.162		-0.471087	1.38615
		Slug	21.5072	17.073		4.44256		-0.190521	1.14118
	KKU-214_LIN28B#2	Slug	21.6006	16.783	16.7587	4.84193		0.208849	0.865227	1.09286	0.236635	ns
		Slug	20.9721	16.63		4.21347		-0.419616	1.33757
		Slug	21.2864	16.863		4.5277		-0.105384	1.07578

## Sheet: Fig. 5f
								Fold change to Control
	Sample	Gene	Ct (gene)	Ct (GAPDH)	Average Ct (GAPDH)	delta CT	Average delta CT	delta-deta Ct (ddCt)	2^-ddCt	Mean	SD	p value
	HuCCt-1_Control	E-cadherin	22.227	16.216	16.212	6.015	5.948	0.067	0.954621	1.00073	0.0468369
		E-cadherin	22.092	16.202		5.88		-0.068	1.04826
		E-cadherin	22.161	16.218		5.949		0.001	0.999307
	HuCCT1_LIN28#1	E-cadherin	22.398	15.804	15.8233	6.57467		0.626667	0.647671	0.666987	0.0191785	0.0003
		E-cadherin	22.315	15.77		6.49167		0.543667	0.686025
		E-cadherin	22.355	15.896		6.53167		0.583667	0.667266
	HuCCT-1_LIN28B#2	E-cadherin	22.361	15.911	15.9113	6.44967		0.501667	0.70629	0.787713	0.0835126	0.0183
		E-cadherin	22.055	15.72		6.14367		0.195667	0.873169
		E-cadherin	22.211	16.103		6.29967		0.351667	0.783678
	HuCCt-1_Control	Vimentin	29.211	16.216	16.212	12.999	12.8617	0.137333	0.909198	1.00294	0.0939408
		Vimentin	28.94	16.202		12.728		-0.133667	1.09708
		Vimentin	29.07	16.218		12.858		-0.00366667	1.00254
	HuCCT1_LIN28#1	Vimentin	28.032	15.804	15.8233	12.2087		-0.653	1.57243	1.54275	0.0289176	0.0007
		Vimentin	28.086	15.77		12.2627		-0.599	1.51467
		Vimentin	28.061	15.896		12.2377		-0.624	1.54114
	HuCCT-1_LIN28B#2	Vimentin	27.944	15.911	15.9113	12.0327		-0.829	1.77645	1.85775	0.0797669	0.0003
		Vimentin	27.82	15.72		11.9087		-0.953	1.93589
		Vimentin	27.877	16.103		11.9657		-0.896	1.8609
	HuCCt-1_Control	Fibronectin	20.935	16.216	16.212	4.723	4.83233	-0.109333	1.07873	1.00201	0.0775809
		Fibronectin	21.159	16.202		4.947		0.114667	0.923596
		Fibronectin	21.039	16.218		4.827		-0.00533333	1.0037
	HuCCT1_LIN28#1	Fibronectin	20.846	15.804	15.8233	5.02267		0.190333	0.876403	0.885433	0.078835	ns
		Fibronectin	20.957	15.77		5.13367		0.301333	0.811502
		Fibronectin	20.702	15.896		4.87867		0.0463333	0.968394
	HuCCT-1_LIN28B#2	Fibronectin	20.707	15.911	15.9113	4.79567		-0.0366667	1.02574	0.988859	0.0321944	ns
		Fibronectin	20.793	15.72		4.88167		0.0493333	0.966383
		Fibronectin	20.781	16.103		4.86967		0.0373333	0.974454
	HuCCt-1_Control	Twist1	30.401	16.216	16.212	14.189	14.327	-0.138	1.10038	1.00348	0.101738
		Twist1	30.695	16.202		14.483		0.156	0.89751
		Twist1	30.521	16.218		14.309		-0.018	1.01255
	HuCCT1_LIN28#1	Twist1	30.041	15.804	15.8233	14.2177		-0.109333	1.07873	1.02623	0.0543586	ns
		Twist1	30.194	15.77		14.3707		0.0436667	0.970186
		Twist1	30.108	15.896		14.2847		-0.0423333	1.02978
	HuCCT-1_LIN28B#2	Twist1	30.076	15.911	15.9113	14.1647		-0.162333	1.1191	1.13774	0.0213126	ns
		Twist1	30.023	15.72		14.1117		-0.215333	1.16097
		Twist1	30.058	16.103		14.1467		-0.180333	1.13315
	HuCCt-1_Control	Snail	28.896	16.216	16.212	12.684	12.565	0.119	0.920826	1.0018	0.072889
		Snail	28.69	16.202		12.478		-0.087	1.06216
		Snail	28.745	16.218		12.533		-0.032	1.02243
	HuCCT1_LIN28#1	Snail	28.312	15.804	15.8233	12.4887		-0.0763333	1.05433	1.06441	0.0116942	ns
		Snail	28.281	15.77		12.4577		-0.107333	1.07724
		Snail	28.302	15.896		12.4787		-0.0863333	1.06167
	HuCCT-1_LIN28B#2	Snail	28.47	15.911	15.9113	12.5587		-0.00633333	1.0044	1.03345	0.0323502	ns
		Snail	28.381	15.72		12.4697		-0.0953333	1.06831
		Snail	28.437	16.103		12.5257		-0.0393333	1.02764
	HuCCt-1_Control	Slug	22.1	16.216	16.212	5.888	5.89767	-0.00966667	1.00672	1.00001	0.00658914
		Slug	22.119	16.202		5.907		0.00933333	0.993552
		Slug	22.11	16.218		5.898		0.000333333	0.999769
	HuCCT1_LIN28#1	Slug	20.9	15.804	15.8233	5.07667		-0.821	1.76663	1.72379	0.0395035	<0.0001
		Slug	20.965	15.77		5.14167		-0.756	1.6888
		Slug	20.942	15.896		5.11867		-0.779	1.71594
	HuCCT-1_LIN28B#2	Slug	21.167	15.911	15.9113	5.25567		-0.642	1.56049	1.6539	0.0821234	0.0002
		Slug	21.031	15.72		5.11967		-0.778	1.71475
		Slug	21.055	16.103		5.14367		-0.754	1.68646

## Sheet: Fig. 6d
								Fold change to Control
	Sample	Gene	Ct (gene)	Ct (GAPDH)	Average Ct (GAPDH)	delta CT	Average delta CT	delta-deta Ct (ddCt)	2^-ddCt	Mean	SD	p value
	MMNK-1_Control	E-cadherin	28.741	16.819	16.7241	12.0169	12.0339	-0.017	1.01185	1.00171	0.0712336
		E-cadherin	28.664	16.741		11.9399		-0.094	1.06733
		E-cadherin	28.869	16.611		12.1449		0.111	0.925946
	MMNK-1_TGFBI#1	E-cadherin	32.924	17.966	17.9656	14.9584		2.92451	0.131715	0.226078	0.091671	0.0003
		E-cadherin	32.109	17.967		14.1434		2.10951	0.231725
		E-cadherin	31.667	17.962		13.7014		1.66751	0.314796
	MMNK-1_TGFBI#2	E-cadherin	29.926	16.052	16.0505	13.8755		1.84159	0.279015	0.428364	0.200192	0.0095
		E-cadherin	28.693	16.004		12.6425		0.608587	0.655839
		E-cadherin	29.598	16.094		13.5475		1.51359	0.350239
	MMNK-1_Control	Vimentin	25.253	16.819	16.7241	8.52893	8.56126	-0.0323333	1.02266	1.00094	0.0525151
		Vimentin	25.373	16.741		8.64893		0.0876667	0.941044
		Vimentin	25.23	16.611		8.50593		-0.0553333	1.0391
	MMNK-1_TGFBI#1	Vimentin	26.34	17.966	17.9656	8.37444		-0.18682	1.13825	1.24267	0.0904717	0.0162
		Vimentin	26.157	17.967		8.19144		-0.36982	1.29219
		Vimentin	26.151	17.962		8.18544		-0.37582	1.29758
	MMNK-1_TGFBI#2	Vimentin	24.125	16.052	16.0505	8.07451		-0.486746	1.40128	1.42283	0.0657619	0.001
		Vimentin	24.03	16.004		7.97951		-0.581746	1.49666
		Vimentin	24.157	16.094		8.10651		-0.454746	1.37054
	MMNK-1_Control	Fibronectin	19.915	16.819	16.7241	3.19093	2.79259	0.398333	0.758734	1.01831	0.225092
		Fibronectin	19.303	16.741		2.57893		-0.213667	1.15963
		Fibronectin	19.332	16.611		2.60793		-0.184667	1.13655
	MMNK-1_TGFBI#1	Fibronectin	19.511	17.966	17.9656	1.54544		-1.24715	2.37373	2.49334	0.159388	0.0008
		Fibronectin	19.339	17.967		1.37344		-1.41915	2.67429
		Fibronectin	19.476	17.962		1.51044		-1.28215	2.43202
	MMNK-1_TGFBI#2	Fibronectin	17.605	16.052	16.0505	1.55451		-1.23808	2.35884	2.46814	0.147187	0.0007
		Fibronectin	17.445	16.004		1.39451		-1.39808	2.63551
		Fibronectin	17.574	16.094		1.52351		-1.26908	2.41008
	MMNK-1_Control	Twist1	25.664	16.819	16.7241	8.93993	8.80326	0.136667	0.909618	1.00389	0.109342
		Twist1	25.359	16.741		8.63493		-0.168333	1.12376
		Twist1	25.559	16.611		8.83493		0.0316667	0.978289
	MMNK-1_TGFBI#1	Twist1	26.056	17.966	17.9656	8.09044		-0.71282	1.639	1.62883	0.00883139	0.0006
		Twist1	26.07	17.967		8.10444		-0.69882	1.62318
		Twist1	26.069	17.962		8.10344		-0.69982	1.6243
	MMNK-1_TGFBI#2	Twist1	24.545	16.052	16.0505	8.49451		-0.308746	1.23863	1.2169	0.0204237	0.0295
		Twist1	24.593	16.004		8.54251		-0.260746	1.1981
		Twist1	24.574	16.094		8.52351		-0.279746	1.21398
	MMNK-1_Control	Snail	24.732	16.819	16.7241	8.00793	8.03859	-0.0306667	1.02148	1.00267	0.0887204
		Snail	24.651	16.741		7.92693		-0.111667	1.08048
		Snail	24.905	16.611		8.18093		0.142333	0.906053
	MMNK-1_TGFBI#1	Snail	25.83	17.966	17.9656	7.86444		-0.174154	1.1283	1.21749	0.113691	0.0611
		Snail	25.767	17.967		7.80144		-0.237154	1.17866
		Snail	25.576	17.962		7.61044		-0.428154	1.34551
	MMNK-1_TGFBI#2	Snail	24.367	16.052	16.0505	8.31651		0.27792	0.824779	0.96347	0.120123	0.6767
		Snail	24.04	16.004		7.98951		-0.0490795	1.0346
		Snail	24.045	16.094		7.99451		-0.0440795	1.03103
	MMNK-1_Control	Slug	24.166	16.819	16.7241	7.44193	7.44793	-0.006	1.00417	1.00001	0.00499358
		Slug	24.18	16.741		7.45593		0.008	0.99447
		Slug	24.17	16.611		7.44593		-0.002	1.00139
	MMNK-1_TGFBI#1	Slug	25.142	17.966	17.9656	7.17644		-0.271487	1.20705	1.17427	0.0672276	0.0109
		Slug	25.128	17.967		7.16244		-0.285487	1.21882
		Slug	25.28	17.962		7.31444		-0.133487	1.09694
	MMNK-1_TGFBI#2	Slug	23.294	16.052	16.0505	7.24351		-0.204413	1.15222	1.24533	0.088415	0.0086
		Slug	23.17	16.004		7.11951		-0.328413	1.25563
		Slug	23.089	16.094		7.03851		-0.409413	1.32815

## Sheet: Fig. 6g
								Fold change to Control
	Sample	Gene	Ct (gene)	Ct (GAPDH)	Average Ct (GAPDH)	delta CT	Average delta CT	delta-deta Ct (ddCt)	2^-ddCt	Mean	SD	p value
	HuCCT-1_Control	E-cadherin	21.362	16.257	16.3383	5.02367	4.97267	0.051	0.965267	1.00034	0.0318326
		E-cadherin	21.272	16.269		4.93367		-0.039	1.0274
		E-cadherin	21.299	16.489		4.96067		-0.012	1.00835
	HuCCT-1_TGFBI	E-cadherin	23.227	16.923	16.542	6.685		1.71233	0.305166	0.310192	0.0228144	<0.0001
		E-cadherin	23.092	16.247		6.55		1.57733	0.335101
		E-cadherin	23.299	16.456		6.757		1.78433	0.29031
	HuCCT-1_Control	Vimentin	29.211	16.257	16.3383	12.8727	12.7197	0.153	0.899378	1.00305	0.0947729
		Vimentin	28.94	16.269		12.6017		-0.118	1.08523
		Vimentin	29.023	16.489		12.6847		-0.035	1.02456
	HuCCT-1_TGFBI	Vimentin	28.558	16.923	16.542	12.016		-0.703667	1.62864	1.3896	0.213642	0.0457
		Vimentin	28.858	16.247		12.316		-0.403667	1.32287
		Vimentin	28.978	16.456		12.436		-0.283667	1.21728
	HuCCT-1_Control	Fibronectin	20.335	16.257	16.3383	3.99667	3.98933	0.00733333	0.99493	1.00016	0.022015
		Fibronectin	20.293	16.269		3.95467		-0.0346667	1.02432
		Fibronectin	20.355	16.489		4.01667		0.0273333	0.981232
	HuCCT-1_TGFBI	Fibronectin	19.035	16.923	16.542	2.493		-1.49633	2.82125	2.90102	0.213968	0.0001
		Fibronectin	18.879	16.247		2.337		-1.65233	3.14342
		Fibronectin	19.078	16.456		2.536		-1.45333	2.7384
	HuCCT-1_Control	Twist1	30.109	16.257	16.3383	13.7707	13.8183	-0.0476667	1.03359	1.00508	0.121793
		Twist1	30.006	16.269		13.6677		-0.150667	1.11008
		Twist1	30.355	16.489		14.0167		0.198333	0.871557
	HuCCT-1_TGFBI	Twist1	30.048	16.923	16.542	13.506		-0.312333	1.24171	1.20366	0.0361159	0.0536
		Twist1	30.134	16.247		13.592		-0.226333	1.16986
		Twist1	30.098	16.456		13.556		-0.262333	1.19942
	HuCCT-1_Control	Snail	28.896	16.257	16.3383	12.5577	12.4387	0.119	0.920826	1.0018	0.072889
		Snail	28.69	16.269		12.3517		-0.087	1.06216
		Snail	28.745	16.489		12.4067		-0.032	1.02243
	HuCCT-1_TGFBI	Snail	29.005	16.923	16.542	12.463		0.0243333	0.983275	0.971444	0.0652957	0.6192
		Snail	29.131	16.247		12.589		0.150333	0.901042
		Snail	28.938	16.456		12.396		-0.0426667	1.03002
	HuCCT-1_Control	Slug	22.1	16.257	16.3383	5.76167	5.778	-0.0163333	1.01139	1.00004	0.0105341
		Slug	22.119	16.269		5.78067		0.00266667	0.998153
		Slug	22.13	16.489		5.79167		0.0136667	0.990572
	HuCCT-1_TGFBI	Slug	21.583	16.923	16.542	5.041		-0.737	1.66671	1.77088	0.0973753	0.0002
		Slug	21.483	16.247		4.941		-0.837	1.78633
		Slug	21.425	16.456		4.883		-0.895	1.85961
